# Supplementary material for: Histochemical and Immunohistochemical Characterizations of Hepatic Trematodiasis in Odontocetes
Source: Front Vet Sci. 2020 Jun 30;7:336. doi: 10.3389/fvets.2020.00336 (PMC7344244; doi:10.3389/fvets.2020.00336)
Supplement: Supplementary file 2 [file Table_1.xlsx]

## Sheet: Supplementary Table 1
Supplementary Table 1. Summary of the results for semiquantitative analyses of various histopathologic features in hepatic trematode infected livers of the harbor porpoise, Dall's porpoise, and Hubbs' beaked whale.
		Lymphoid follicle	Periportal fibrosis	Bridging fibrosis	Iron deposition (hepatocyte)	Iron deposition (Kuppfer cell)	Ductular reaction
Species	Case No.
Harbor porpoise	1	2	3	1	0	2	3
	2	4	4	3	2	3	4
	3	1	3	1	0	3	3
	4	4	4	4	0	3	3
	5	4	4	4	0	3	3
	6	3	4	3	0	2	2
	7	3	4	3	0	1	2
	8	3	4	4	0	3	3
Dall's porpoise	9	2	4	3	0	2	2
	10	2	4	3	1	3	2
	11	3	4	4	0	3	4
	12	4	4	4	0	3	4
	13	3	4	3	0	1	4
	14	4	4	4	0	2	2
	15	4	4	3	0	1	3
	16	1	3	2	0	2	2
Hubbs' beaked whale	17	1	4	4	1	3	4
	18	1	4	3	0	0	4
Grading scale: 0, none; 1, minimal; 2, mild; 3, moderate; 4, severe
