# Supplementary material for: Histochemical and Immunohistochemical Characterizations of Hepatic Trematodiasis in Odontocetes
Source: Front Vet Sci. 2020 Jun 30;7:336. doi: 10.3389/fvets.2020.00336 (PMC7344244; doi:10.3389/fvets.2020.00336)
Supplement: Supplementary file 3 [file Table_2.xlsx]

## Sheet: Supplementary Table 2
Supplementary Table 2. Summary of the results for selected immunomarkers in hepatic trematode infected livers of the harbor porpoise, Dall's porpoise, and Hubbs' beaked whale.
		CK19		CD3			Foxp3			CD20			Iba1				CD68				CD163				CD204
Species	Case No.	PF		BD	PF		BD	PF		BD	PF		BD	PF	HP		BD	PF	HP		BD	PF	HP		BD	PF	HP
Harbor porpoise	1	66.4		3.6	95.4		2	8.4		23.4	273		14	84.4	23.6		0.6	4.6	1.2		1.2	1	17.8		2.8	1.6	23
	2	110		31	153.4		6.2	5.8		67	326.8		16.2	64.4	19.8		1.4	5.6	11.8		0.6	1	21		4.8	23	36.8
	3	90		5.2	0.8		0.2	0		17	3.2		28	3.2	7.4		3.6	0.4	7.6		0.6	0.2	17.8		4.2	2.8	6.8
	4	74		66.8	62.4		3.2	6.2		70	339.4		83.2	45.4	16		7	6.2	5.6		4.6	0.4	30.4		33.4	3	19
	5	79.8		45.8	81.2		2	4.6		33.2	343.8		34.4	47.6	19.8		1.2	2.8	11.2		1.6	0.6	29.8		6.6	2.8	14.8
	6	52		19.8	140.2		2.2	8.4		29.8	271.4		38	39.6	6.6		8.2	8.8	3.2		0.4	0.4	20.6		5	32.4	18.8
	7	41.4		2.2	1.4		2	1.8		16.8	282.2		24.2	23.8	6		2.2	1.2	1.4		1.4	0.6	14.2		2.8	2.6	10.6
	8	92.2		39.6	115.2		4	6.4		33.8	338.8		30.2	37.2	28.6		5.8	14.8	4.8		4.8	1.4	15.8		5.2	9	33.4
Dall's porpoise	9	57.5		13.8	36.2		0.2	2		30.8	307.2		24.8	74.8	5		0.8	1.4	2.4		0.8	1.2	15		28.2	5.6	15.4
	10	52.2		NA	151.6		NA	9.8		NA	271.2		NA	24.2	7.4		NA	0.8	4.4		NA	1.6	16.6		NA	1.6	11.2
	11	140.6		22.6	86.2		0.2	7.4		19.4	308.6		17.4	29.4	19.6		4.4	2.6	1.2		3	16	34.8		16.4	16.6	25.8
	12	204.6		43.2	206.4		12	9.8		67.2	383.6		18	62.8	27.6		5.4	1	0.8		15.2	20.2	30.6		4.4	9.8	25
	13	127.4		4.4	79.2		5	5		6.6	295.2		18.6	50.8	9		1.6	1.4	0.8		2.4	0.8	20.8		14.8	21.8	29
	14	57.6		62	97.8		3.6	5		45.6	302		18	35.4	21		1	0.8	1.2		10.4	1.2	13		22.6	15.4	22.6
	15	84.8		30.8	155.2		2.8	9.8		23.8	308		28.2	33.2	23.6		1.4	1.8	0		25.6	7.2	21.4		30	17.2	22.4
	16	51.8		8.2	5.8		0.4	0		27.6	16.2		11.8	10.4	2		0.4	0.4	2		3.6	7.6	23.6		25.6	5.4	21.2
Hubbs' beaked whale	17	133		4.4	95		2	0.2		121.2	127.6		12	44.2	2.8		0.2	0.6	0.4		0.2	0.2	6		32.8	27.6	47.2
	18	117.6		3	12.6		0.2	2.4		64.2	34.6		19.8	29.6	1		0.4	1.4	0.2		3.6	41.2	39.4		30	86.6	53.6
BD, lamina propria of proliferative bile duct; PF, portal fibrotic tissue including lymphoid follicles; HP, periportal hepatic parenchyma; SD, standard deviation; NA, not assessed. *Significant difference at P = 0.014. †Significant difference at P = 0.036. ‡Significant difference at P = 0.005.
